# Supplementary material for: A Recognition Method for Rice Plant Diseases and Pests Video Detection Based on Deep Convolutional Neural Network
Source: Sensors (Basel). 2020 Jan 21;20(3):578. doi: 10.3390/s20030578 (PMC7038217; doi:10.3390/s20030578)
Supplement: Supplementary file 1 [file sensors-20-00578-s001.zip]

Archive with 6 entries (6 files):
- sensors-663740-supplementary/Architecture algorithm of the rice disease video detection.docx
- sensors-663740-supplementary/ResNet-101_detection_with_pre-trained_model_of_Video_1_threshold0.2.mp4
- sensors-663740-supplementary/ResNet-50_detection_with_pre-trained_model_of_Video_1_threshold0.2.mp4
- sensors-663740-supplementary/RiceNet_detection_of_Video_1_threshold0.2.mp4
- sensors-663740-supplementary/vgg16_detection_with_pre-trained_model_of_Video_1_threshold0.2.mp4
- sensors-663740-supplementary/YOLOv3_detection_of_Video_1_threshold0.2.mp4
